# Supplementary material for: Survival Outcomes of Immune Checkpoint Inhibitors in Conjunction with Cranial Radiation for Older Adults with Non-Small Cell Lung Cancer and Synchronous Brain Metastasis
Source: Curr Oncol. 2025 Sep 5;32(9):499. doi: 10.3390/curroncol32090499 (PMC12468429; doi:10.3390/curroncol32090499)
Supplement: Supplementary file 1 [file curroncol-32-00499-s001.zip]

Archive with 6 entries (6 files):
- Figure S2-curroncol-3723038-supplementary.png
- File S1-curroncol-3723038-supplementary methods TriNetX 0-15 days vs 16-30 days.pdf
- File S1-curroncol-3723038-supplementary methods TriNetX 0-15 days vs 30+ days.pdf
- File S1-curroncol-3723038-supplementary methods TriNetX 16-30 days vs 30+ days.pdf
- Figure S1-curroncol-3723038-supplementary.png
- Table S1-S4-curroncol-3723038-supplementary.pdf
